# Supplementary material for: Occurrence of Calcium Oscillations in Human Spermatozoa Is Based on Spatial Signaling Enzymes Distribution
Source: Int J Mol Sci. 2021 Jul 27;22(15):8018. doi: 10.3390/ijms22158018 (PMC8347727; doi:10.3390/ijms22158018)
Supplement: Supplementary file 1 [file ijms-22-08018-s001.zip]

Archive with 1 entries (1 files):
- ijms-1279186-supplementary.pdf
